# Supplementary material for: Genomic Insights into the Spread of Vaccinia Virus Strain Cantagalo to Rural Regions of Northeastern Brazil
Source: Viruses. 2026 May 30;18(6):629. doi: 10.3390/v18060629 (PMC13307827; doi:10.3390/v18060629)
Supplement: Supplementary file 1 [file viruses-18-00629-s001.zip]

Archive with 5 entries (5 files):
- Table S2.pdf
- Figure S1.pdf
- Figure S2.pdf
- Figure S3.pdf
- Table S1.pdf
